# Supplementary material for: Moral Distress and Emotional Exhaustion in Healthcare Professionals: A Systematic Review and Meta-Analysis
Source: Healthcare (Basel). 2025 Feb 12;13(4):393. doi: 10.3390/healthcare13040393 (PMC11855070; doi:10.3390/healthcare13040393)
Supplement: Supplementary file 1 [file healthcare-13-00393-s001.zip]

Archive with 2 entries (2 files):
- table 1 supplementary quality analysis.pdf
- table 2 suplementary data extraction healthcare.pdf
